# Supplementary material for: TAp73 is one of the genes responsible for the lack of response to chemotherapy depending on B-Raf mutational status
Source: J Transl Med. 2010 Feb 10;8:15. doi: 10.1186/1479-5876-8-15 (PMC2841128; doi:10.1186/1479-5876-8-15)
Supplement: Additional file 1 — p values in viability assays. P values corresponding to HT-29, SW-480 and Caco-2 after 24, 48 and 72 hours after treatment. Related to Figure 1. [file 1479-5876-8-15-S1.XLS]

## Sheet: Hoja1
	Additional File 1
			24h	48h	72h
			p value	p value	p value
	HT29	NT
		Oxaliplatin	0.140702	0.0559893	0.0111333
		Cetuximab	0.38747	0.828908	0.285881
		Oxa+Cetu	0.131819	0.278947	0.0126687
	SW480	NT
		Oxaliplatin	0.671328	0.00457733	0.0375072
		Cetuximab	0.878617	0.0140186	0.787287
		Oxa+Cetu	0.276424	0.000663419	0.0888532
	Caco2	NT
		Oxaliplatin	0.0361635	0.0329349	0.0232866
		Cetuximab	0.597486	0.188148	0.139497
		Oxa+Cetu	0.001488	0.0979348	0.0101114
