# Supplementary material for: TAp73 is one of the genes responsible for the lack of response to chemotherapy depending on B-Raf mutational status
Source: J Transl Med. 2010 Feb 10;8:15. doi: 10.1186/1479-5876-8-15 (PMC2841128; doi:10.1186/1479-5876-8-15)
Supplement: Additional file 2 — p values in mRNA TAp73 expression. P values corresponding to mRNA TAp73 expression after 48 hours of treatment. Related to Figure 2. [file 1479-5876-8-15-S2.XLS]

## Sheet: Hoja1
	Additional File 2
			p value
	HT29	NT
		Oxaliplatin	2e-05	**
		Cetuximab	0.798
		Oxa+Cetu	4e-05	**
	SW480	NT
		Oxaliplatin	0.018	*
		Cetuximab	0.997
		Oxa+Cetu	0.0002	**
	Caco2	NT
		Oxaliplatin	0.008	**
		Cetuximab	0.319
		Oxa+Cetu	0.001	**
