# Supplementary material for: TAp73 is one of the genes responsible for the lack of response to chemotherapy depending on B-Raf mutational status
Source: J Transl Med. 2010 Feb 10;8:15. doi: 10.1186/1479-5876-8-15 (PMC2841128; doi:10.1186/1479-5876-8-15)
Supplement: Additional file 3 — Protein expression levels. Arbitrary Units corresponding to the protein expression levels measured by densitometry. [file 1479-5876-8-15-S3.XLS]

## Sheet: Hoja1
		Additional File 3.
			Aritrary Units	% Arbitrary Units
		HT29-NT	856	100
		HT29-OXA	733	86
		HT29-CETU	897	105
		HT29-OXA+CETU	721	84
		SW480-NT	1112	100
		SW480-OXA	968	87
		SW480-CETU	1235	111
		SW480-OXA+CETU	1310	118
		Caco2-NT	1325	100
		Caco2-OXA	1253	95
		Caco2-CETU	1465	111
		Caco2-OXAyCETU	1425	108
